# Supplementary material for: Nonsurgical therapy for hydrocephalus: a comprehensive and critical review
Source: Fluids Barriers CNS. 2016 Feb 5;13:3. doi: 10.1186/s12987-016-0025-2 (PMC4743412; doi:10.1186/s12987-016-0025-2)
Supplement: Supplementary file 1 — Additional file 1. Table 1: Summary of brain protection experiments in animal models of hydrocephalus including details of animal, age, drug intervention, outcome parameters, weaknesses, and overall strength of conclusions. [file 12987_2016_25_MOESM1_ESM.xlsx]

## Sheet: Sheet1
1st Author / Year	Citation	Animal Species	Age Category	Age Onset Hydrocephalus	Hydrocephalus Method	Drug	Doses	Delivery Route	Rationale	Drug Category	Drug start relative to hydrocephalus onset	Duration of drug treatment	Ventricle size method	Quality of experiment	Ventricles assessed before therapy	Blinding	Drug delivery to brain proved	Behavior	Brain biochemistry	Brain histology	Improved outcome (authors' conclusion)	Strength of evidence
e.g. Di Curzio 2016		e.g. SD rat, HTx rat, cat, human	e.g. neonate, juvenile, adult	14d postnatal	e.g. kaolin, genetic	e.g. MgSO4		e.g. sc, oral	e.g. prior efficacy in ischemia (citation)	e.g. prevent fibrosis, CSF modulation, brain protection	e.g. same time, 14 days,		e.g. histology, MRI, qualitative, quantitative, none	STAIR criteria	yes / no	yes / no / partial (explain in footnote)	no / yes (explain)	no / yes (point summary tests: memory, motor, gait	no / yes (tests)	no / yes (corpus callosum, hippocampus, ventricles)	No / yes (mild/moderate/strong)	weak / moderate / strong
leave row blank														leave column blank			I am not sure about this criterion				NOTE: for anti-fibrosis therapy, ventricle size is the main outcome; for "protection" experiments must consider whether ventricle size progression is modified or if the other factors improve despite the ventricle size (they are NOT inpependant variables)	in relation to STAIR criteria for animal trial - we will use Cochrane-like criteria for clinical trial
Di Curzio 2016^	Di Curzio et al., 2015	sable ferret	juvenile	14 days postnatal	kaolin	MgSO4	9 mM/kg/day	subcutaneous injection	Prior efficacy in juvenile hydrocephalic rats (Khan et al., 2003)	Ca2+ channel blocker and vasodilator	14 days	14 days	MRI; quantitative		yes	yes	Possibly due to animal sedation and slightly increased Mg2+ levels	yes - motor, posture, & gait	yes - ELISAs (GFAP & MBP), myelin enzyme assays (CGalT & GPC-PP/pNPP), and atomic absorption spectroscopy (Mg2+ levels)	yes - corpus callosum and ventricles/periventricular regions	no - further ventricle enlargement with no behavioral, structural, or biochemical improvements	moderate
Khan 2007	Khan et al., 2007	SD rat	neonate	1 day postnatal	kaolin	MgSO4	1.54 or 7.72 mM/kg/day	subcutaneous injection	Prior efficacy in juvenile hydrocephalic rats (Khan et al., 2003)	Ca2+ channel blocker and vasodilator	7 days	14 days	MRI; quantitative		yes	yes	Possibly due to animal sedation but no difference in Mg2+ levels	yes - motor, posture, gait skills, coordination, agility, learning, & memory	yes - ELISAs (GFAP, MBP, & synaptophysin), myelin enzyme assay (CGalT), and optical emission spectroscopy (Mg2+ levels)	yes - corpus callosum and ventricles	no - no further ventricle enlargement by end of treatment but most severely hydrocephalic died; no behavioral, structural, or biochemical improvements	moderate
Khan 2007	Khan et al., 2007	SD rat	neonate	1 day postnatal	kaolin	MgCl2	0.74 or 1.48 mM/kg/day	subcutaneous injection	Prior efficacy in reducing neurologic impairment & its permeability of blood-brain-barrier after brain damage in rats (Heath & Vink, 1998), as well as beneficial effects on diffuse axonal injury in rats (Heath & Vink, 1999)	Ca2+ channel blocker and vasodilator	7 days	14 days	MRI; quantitative		yes	yes	Possibly due to animal sedation but no difference in Mg2+ levels	yes - motor, posture, gait skills, coordination, agility, learning, & memory	yes - ELISAs (GFAP, MBP, & synaptophysin), myelin enzyme assay (CGalT), and optical emission spectroscopy (Mg2+ levels)	yes - corpus callosum and ventricles	no - no further ventricle enlargement by end of treatment but most severely hydrocephalic died; no behavioral, structural, or biochemical improvements	moderate
Khan 2007	Khan et al., 2007	SD rat	neonate	1 day postnatal	kaolin	Nimodipine	3.8, 15, or 30 mg/kg/day	subcutaneous injection	Prior efficacy in juvenile hydrocephalic rats (Del Bigio & Massicotte, 2001)	Ca2+ channel blocker and vasodilator	7 days	14 days	MRI; quantitative		yes	yes	Not certain, but nimodipine is lipophilic and enters the brain	yes - motor, posture, gait skills, coordination, agility, learning, & memory	yes - ELISAs (GFAP, MBP, & synaptophysin), myelin enzyme assay (CGalT), and optical emission spectroscopy (Mg2+ levels)	yes - corpus callosum and ventricles	no - no further ventricle enlargement by end of treatment but most severely hydrocephalic died; no behavioral, structural, or biochemical improvements	moderate
Khan 2003	Khan et al., 2003a	SD rat	juvenile	21 or 28 days postnatal	kaolin	MgSO4	0.85, 4.1, or 8.2 mM/kg/day	subcutaneous & osmotic minipump	Prior efficacy in reducing neurologic impairment & its permeability of blood-brain-barrier after brain and spinal cord damage in rats (Esen et al., 2003; Heath & Vink, 1998; Kaptanoglu et al., 2003), as well as beneficial effects on diffuse axonal injury (Heath & Vink, 1999) and hypoxic-ischemia in rats (Sameshima & Ikenoue, 2001)	Ca2+ channel blocker and vasodilator	14 days	14 days	MRI; quantitative		yes	yes	Possibly due to animal sedation and slightly increased Mg2+ levels	yes - motor, posture, gait skills, coordination, agility, learning, & memory	yes - Western blots (GFAP, MBP, & synaptophysin) and myelin enzyme assays (CGalT & GPC-PP/pNPP)	yes - corpus callosum and ventricles	yes - mild improvement in gait performance on accelerating rotating cylinder task and reduced GFAP content (astroglial reaction) by Western blot with 4.1 mM/kg/day dose, but sedation at mM/kg/day	moderate
Khan 2003	Khan et al., 2003b	SD rat	juvenile	21 days postnatal	kaolin	Calpain Inhibitor I	10 mg/kg/day	osmotic minipump	Prior efficacy of calpain inhibitors decreasing brain damage in different animal models of stroke, hypoxia/ischemia, and other neurological diseases (Koedel et al., 2000; Rami & Krieglstein, 1993; Wells & Bihovsky, 1998), where calpain activation & increased intracellular Ca2+ lead to axonal cytoskeletal damage in hydrocephalus (Del Bigio, 2000)	Calpain activation blocker	14 days	14 days	MRI; quantitative		yes	yes	Not certain because drug levels were not measured in brain, and they may not cross intact blood-brain-barrier	yes - motor, posture, gait skills, coordination, agility, learning, & memory	yes - Western blots (GFAP, MBP, & synaptophysin), myelin enzyme assays (CGalT & GPC-PP/pNPP), & blood serum measures (urea nitrogen, creatinine, bilirubin, & lactate dehydrogenase levels)	yes - corpus callosum and ventricles	no - further ventricle enlargement with no behavioral, structural, or biochemical improvements	moderate
Khan 2003	Khan et al., 2003b	SD rat	juvenile	21 days postnatal	kaolin	Cyclosporine A	10 mg/kg/day	subcutaneous injection	Prior efficacy in reducing white matter injury & axon damage in rat model of chronic brain ischemia (Wakita et al., 1995) & traumatic brain injury (Okonkwo & Povlishock, 1999), respectively, possibly by blocking calpain activation (Buki et al., 1999), which can cause axonal cytoskeletal proteolytic damage in hydrocephalus (Del Bigio, 2000)	Immunophilin ligand that inhibits calcineurin	14 days	14 days	MRI; quantitative		yes	yes	Not certain because drug levels were not measured in brain, and they may not cross intact blood-brain-barrier	yes - motor, posture, gait skills, coordination, agility, learning, & memory	yes - Western blots (GFAP, MBP, & synaptophysin), myelin enzyme assays (CGalT & GPC-PP/pNPP), & blood serum measures (urea nitrogen, creatinine, bilirubin, & lactate dehydrogenase levels)	yes - corpus callosum and ventricles	no - further ventricle enlargement with no behavioral, structural, or biochemical improvements, along with renal injury/dysfunction	moderate
Khan 2003	Khan et al., 2003b	SD rat	juvenile	21 days postnatal	kaolin	Tacrolimus	3.6 mg/kg/day	subcutaneous injection	Prior efficacy in reducing white matter injury & axonal damage, and/or increasing neural & axon survival in rat models of chronic (Wakita et al., 1998), transient (Drake et al., 1996), & focal (Sharkey & Butcher, 1994) brain ischemia, as well as brain (Singleton et al., 2001) & spinal cord injury (Bavetta et al., 1999), possibly by blocking calpain activation (Buki et al., 1999), which can cause …	Immunophilin ligand that inhibits calcineurin	14 days	14 days	MRI; quantitative		yes	yes	Not certain because drug levels were not measured in brain, and they may not cross intact blood-brain-barrier	yes - motor, posture, gait skills, coordination, agility, learning, & memory	yes - Western blots (GFAP, MBP, & synaptophysin), myelin enzyme assays (CGalT & GPC-PP/pNPP), & blood serum measures (urea nitrogen, creatinine, bilirubin, & lactate dehydrogenase levels)	yes - corpus callosum and ventricles	no - further ventricle enlargement with no behavioral, structural, or biochemical improvements, along with renal injury/dysfunction	moderate
Del Bigio 2002	Del Bigio et al., 2002	SD rat	juvenile	28 days postnatal	kaolin	Mexiletine	0.7, 7, or 42 mg/kg/day	osmotic minipump	Prior neuroprotective efficacy in different animal models of neurological injury, including reducing axon (Stys & Lesiuk, 1996) or hippocampal neuron damage (Hewitt et al., 2001) following ischemia, as well as decreasing infarct size after MCA occlusion (Lee et al., 1999)	Na+ channel blocker	14 days	14 days	MRI; quantitative		yes	yes	Not certain, but it can cross the blood-brain-barrier (Igwemezie et al., 1991; Rohrig & Harty, 1994)	yes - motor, posture, gait skills, coordination, agility, learning, & memory	yes - Western blots (GFAP, MBP, & synaptophysin) and myelin enzyme assays (CGalT & GPC-PP/pNPP)	yes - corpus callosum and ventricles	no - further ventricle enlargement with no behavioral, structural, or biochemical improvements, along with diarrhea	moderate
Del Bigio 2002	Del Bigio et al., 2002	SD rat	juvenile	28 days postnatal	kaolin	Riluzole	1.4 or 13.6 mg/kg/day	osmotic minipump	Prior neuroprotective efficacy in rat models of traumatic or shaking brain (Smith & Hall, 1998; Wahl et al., 1997) & spinal cord injury (Stutzmann et al., 1996)	Na+, Ca2+, & K+ channel blocker	14 days	14 days	MRI; quantitative		yes	yes	No	yes - motor, posture, gait skills, coordination, agility, learning, & memory	yes - Western blots (GFAP, MBP, & synaptophysin) and myelin enzyme assays (CGalT & GPC-PP/pNPP)	yes - corpus callosum and ventricles	no - further ventricle enlargement with no behavioral, structural, or biochemical improvements	moderate
Del Bigio 2001	Del Bigio & Massicotte, 2001	SD rat	juvenile	21 days postnatal	kaolin	Nimodipine	2, 8-13, or 20 mg/kg/day	subcutaneous, oral, & osmotic minipump	Prior efficacy in reducing brain damage after stroke & subarachnoid hemorrhage in humans (American Nimodipine Study Group, 1992; Feigin et al., 1998) and experimental stroke & seizures in various animal models (Scriabine & van den Kerckhoff, 1988; Scriabine et al., 1989)	Ca2+ channel blocker and vasodilator	14 days	14 days	MRI; quantitative		yes	yes	Possibly because nimodipine is lipophilic and enters the brain (American Nimodipine Study Group, 1992; McCalden et al., 1984)	yes - motor, posture, gait skills, coordination, agility, learning, & memory	yes - Western blots (GFAP, MBP, & synaptophysin) and myelin enzyme assays (CGalT, CNPase, & GPC-PP/pNPP)	yes - cerebral cortex, corpus callosum, and ventricles	yes - mild to moderate improvement in gait & agility performance on fixed speed & accelerating rotating cylinder task, moderate improvement in swim speed & memory performance in water maze task, and thicker corpus callosum with 8-13 mg/kg/day dose, but delayed synaptogenesis & appreciable weight loss at 20 mg/kg/day	moderate
Di Curzio 2014	Di Curzio et al., 2014	LE rat	juvenile	21 days postnatal	kaolin	Alpha-tocopherol, L-ascorbic acid, CoQ10, reduced glutathione, & reduced lipoic acid	250, 100, 200, 100, & 100 mg/kg/day, respectively	oral gavage	Evidence showing oxidative & nitrosylative changes are associated with hypoxic changes & axonal/cellular brain damage in hydrocephalic rats (Del Bigio et al., 2012; Mori et al., 1993; Socci et al., 1999), and combination of antioxidant agents beneficial in different neurological disease animal studies (Faria et al., 2005; Garcia-Estrada et al., 2003; Gonzalez-Perez et al., 2002; Ibrahim et al., 2…	Antioxidant agents	14 days	14 days	MRI; quantitative		yes	partial*#	Possibly due to total antioxidant levels being slightly higher in treatment groups with antioxidant combination or canola oil over dextrose-treated group	yes - motor, posture, gait skills, coordination, agility, learning, & memory	yes - ELISAs (GFAP & MBP), TBARS assay (lipid peroxidation), and total antioxidant assay (ABTS+ levels)	yes - corpus callosum and ventricles/periventricular regions	no - further ventricle enlargement with no behavioral, histological, or biochemical improvements (increased lipid peroxidation), but canola oil & antioxidant combination normalized brain antioxidant capacity	moderate
Di Curzio 2014	Di Curzio et al., 2014	LE rat	juvenile	21 days postnatal	kaolin	Alpha-tocopherol, L-ascorbic acid, CoQ10, reduced glutathione, & reduced lipoic acid	50, 20, 40, 20, & 20 mg/kg/day, respectively	oral gavage	Evidence showing oxidative & nitrosylative changes are associated with hypoxic changes & axonal/cellular brain damage in hydrocephalic rats (Del Bigio et al., 2012; Mori et al., 1993; Socci et al., 1999), and combination of antioxidant agents beneficial in different neurological disease animal studies (Faria et al., 2005; Garcia-Estrada et al., 2003; Gonzalez-Perez et al., 2002; Ibrahim et al., 2…	Antioxidant agents	14 days	14 days	MRI; quantitative		yes	partial*#	Possibly due to total antioxidant levels being slightly higher in treatment groups with antioxidant combination or canola oil over dextrose-treated group	yes - motor, posture, gait skills, coordination, agility, learning, & memory	yes - ELISAs (GFAP & MBP), TBARS assay (lipid peroxidation), and total antioxidant assay (ABTS+ levels)	yes - corpus callosum and ventricles/periventricular regions	no - further ventricle enlargement with no behavioral, histological, or biochemical improvements (increased lipid peroxidation), but canola oil & antioxidant combination normalized brain antioxidant capacity	moderate
Köktürk 2013	Köktürk et al., 2013	New Zealand rabbit	adult	4-5 months	kaolin	Rubiaceae (noni)	5 mL/kg/day	intragastrically	Prior characterization of its antioxidative & anti-inflammatory effects (Dussossoy et al., 2011)	Antioxidative & anti-inflammatory agent	same time/<24 hrs	14 days	MRI; qualitative		no	no	No	no	no	yes - fourth ventricle	yes - increased MAP-2 immunostaining & decreased active Caspase-3 staining in periventricular region of the 4th ventricle compared to untreated hydrocephalus rabbits, but significantly worse in both cases than controls	weak
Turgut 2007	Turgut et al., 2007	Swiss Albino rats	neonate/juvenile	2 weeks	kaolin	Melatonin	5 mg/kg/day	intraperitoneal injection	Prior efficacy in protecting against oxidative damage (Hascalik et al., 2005; Taysi et al., 2003) via its radical-scavenging activity (Reiter et al., 2000; Tan et al., 1993)	Antioxidant agent	same time	28 days	gross anatomy; semi-quantitative		no	yes	Possibly due to BBB permeability being assessed and measuring oxidative (NO metabolites) & antioxidative (glutathione) levels in brain tissue	no	yes - modified cadmium-reduction method (NO metabolites - nitrite & nitrate levels), total glutathione levels, & BBB permeability measure	yes - choroid plexus & ventricles	yes - treated group showed less BBB impairment (decreased activity), increased glutathione levels, and attenuated vascular & epithelial alterations in the choroid plexus, but not reduced NO levels	weak/moderate
Etus 2003	Etus et al., 2003	SD rat	juvenile	21 days postnatal	kaolin	(-)-Epigallocatechin gallate	50 mg/kg/day	intraperitoneal injection	Prior efficacy in decreasing lipid peroxidation and/or neural cell damage in various experimental CNS insults (Chan et al., 2002; Hong et al., 2000; Inanami et al., 1998; Lee et al., 2000; Levites et al., 2001; Lin et al., 1998; Matsuoka et al., 1995; Skrzydlewska et al., 2002)	Green tea polyphenol antioxidant agent	1 day	15 days	none		no	no	No	no	yes - MDA levels by modified Angel method (Angel et al., 1988)	no	yes - mild reduction in lipid peroxidation MDA levels in treated group	weak
Etus 2001	Etus et al., 2001	SD rat	neonate	7 days postnatal	kaolin	N-Acetylcysteine	160 mg/kg/day	intraperitoneal injection	Prior efficacy in decreasing secondary brain damage from reactive oxygen species (ROS) in CNS injury (Ellison et al., 1989; Frascarelli et al., 1990; Knuckey et al., 1995)	Antioxidant agent	1 day	10 days	none		no	no	No	just qualitative observations of lethargy, ataxia, & response to external stimuli	yes - MDA levels by modified Angel method (Angel et al., 1988)	no	yes - mild reduction in lipid peroxidation MDA levels in treated group	weak
Botfield 2013	Botfield et al., 2013	SD rat	juvenile	21 days postnatal	kaolin	Decorin	2.5 μg/0.5 μL/hr	osmotic minipumps	Evidence showing decorin binding inhibits TGF-β activity, which secondarily prevents inflammatory scarring/fibrosis (Border et al., 1992; Kolb et al., 2001; Yamaguchi et al., 1990), as well as decreasing inflammatory reactive cellular responses in CNS lesions (Davies et al., 2004; Logan et al., 1999)	Extracellular leucine-rich proteoglycan	same time	3 or 14 days	MRI; quantitative		no	partial*	Yes, osmotic minipumps were connected to cannulas that were implanted in right lateral ventricle for continuous decorin/PBS infusion	no	no	yes - ventricles/periventricular regions (ependyma), subarachnoid space, choroid plexus, & corpus callosum	yes - blocked fibrosis & neuroprotective due to prevention of ventriculomegaly, reduced TGF-β1, Smad2/3 levels, decreased deposition of extracellular matrix molecules in subarachnoid space, and reduced reactive glial & inflammatory responses	moderate
Köktürk 2013	Köktürk et al., 2013	New Zealand rabbit	adult	4-5 months	kaolin	Memantine	20 mg/kg/day	intraperitoneal injection	Prior efficacy in reducing lipid peroxidation in hydrocephalus (Cabuk et al., 2011) & neuroprotective efficacy in brain, spinal cord, and retinal ischemia (Block & Schwarz, 1996; Chen et al., 1998; Ehrlich et al., 1999; Osborne, 1999; Stieg et al., 1999) and reducing hippocampal neuronal cell death (Rao et al., 2001) in experimental animal models	Non-competitive NMDA receptor antagonist	same time/<24 hrs	14 days	MRI; qualitative		no	no	No, but NOS activation is associated with increased extracellular glutamate & excitotoxic injury (Eliasson et al., 1999) with memantine antagonizing NMDA receptors	no	no	yes - fourth ventricle	yes - increased MAP-2 immunostaining but also greatly increased active Caspase-3 staining in periventricular region of the 4th ventricle compared to untreated hydrocephalus rabbits, as well as significantly worse in both cases than controls	weak
Vinukonda 2013	Vinukonda et al., 2013	New Zealand rabbit	neonate	2-3 hours postnatal	intraperitoneal injection of 50% glycerol to induce intraventicular hemorrhage (IVH)	Chondroitinase ABC (ChABC)	50 U/mL	intracerebroventricular injection	Prior evidence that chondroitin sulphate proteoglycans (CSPGs) in the extracellular matrix in the brain are upregulated after brain injury/disease (Li et al., 2008; Matsui et al., 2005; Morgenstern et al., 2002) including post-hemorrhagic hydrocephalus (Chow et al., 2005), which effects oligodendrocyte progenitor migration & maturation and movement of extracellular fluid movement (Siebert & Oster…	Enzyme that catalyzes reduction of CSPGs inhibition	2 days	Single injections at postnatal days 2, 4, & 6 and monitored until day 14	Ultrasound; quantitative		yes	yes	Yes, injected intracerebroventricularly	yes - motor tone & activity, locomotion, righting, gait/coordination, as well as sensorimotor responses, such as vision, smell (aversion), sucking, swallowing, touch & pain responses	yes - Western blots (aggrecan, brevican, decorin, GFAP, MAG, MBP, neurocan, NG2, phosphacan, & versican) and qRT-PCRs (aggrecan, brevican, neurocan, NG2, phosphacan, & versican)	yes - periventricular regions (corpus callosum & germinal matrix), corona radiata, & cortex	no - although ChABC reduced expression levels of some CSPGs (aggrecan, brevican, neurocan, & versican) after IVH induction, it did not prevent/decrease ventriculomegaly & gliosis, nor did it lead to clinical recovery, maturation of oligodendrocytes, or enhance myelination in the rabbit pups	moderate/strong
Cabuk 2011	Cabuk et al., 2011	SD rat	juvenile	21 days postnatal	kaolin	Memantine	20 mg/kg/day	intraperitoneal injection	Prior neuroprotective efficacy in brain, spinal cord, and retinal ischemia (Block & Schwarz, 1996; Chen et al., 1998; Ehrlich et al., 1999; Osborne, 1999; Stieg et al., 1999) and reducing hippocampal neuronal cell death (Rao et al., 2001) in experimental animal models	Non-competitive NMDA receptor antagonist	1 day	14 days	MRI; qualitative		no	yes	No, but NOS activation is associated with increased extracellular glutamate & excitotoxic injury (Eliasson et al., 1999) with memantine antagonizing NMDA receptors	no	no	yes - hippocampus	yes - mild CA1 & CA2 hippocampal neuron sparing & reducing NOS immunoreactivity associated with memantine	weak
Bektaş 2008	Bektaş et al., 2008	SD rat	adolescent	8 weeks	kaolin	Memantine	20 mg/kg/day	intraperitoneal injection	Prior neuroprotective efficacy in brain, spinal cord, and retinal ischemia (Block & Schwarz, 1996; Chen et al., 1998; Ehrlich et al., 1999; Osborne, 1999; Stieg et al., 1999) and reducing hippocampal neuronal cell death (Rao et al., 2001) in experimental animal models	Non-competitive NMDA receptor antagonist	same time/<24 hrs	14 days	MRI; quantitative		no	no	No, focused on esophageal & gastric smooth muscles	no	no - biochemical assays focused on esophageal & gastric smooth muscle activity	no	yes - hydrocephalic rats showed decreased/increased reactivity of various compounds in the esophageal & gastric smooth muscles that were ameliorated to control conditions in some cases, but ventriculomegaly was present in all hydrocephalic groups	weak
Xu 2015	Xu et al., 2015	SD rat	adult	uncertain, but young adult	kaolin	sFRP-1	10 μg/mL	intraventricular injection	Though the Wnt/β-catenin signaling pathway has been linked directly to hydrocephalus, it plays a critical role in various types of organ fibrosis (Kim et al., 2011; Li et al., 2011; Nelson et al., 2011), and sFRP-1 can inhibit this pathway (Bafico et al., 1999; Dufourcq et al., 2008)	Wnt/β-catenin inhibitor	same time	one injection monitored for 14 days post-injection	MRI; quantitative		no	no	Yes, because it was injected directly into lateral ventricles during kaolin surgery	qualitative observations of activity & general behavior & appearance	yes - qRT-PCR (Wnt-1, β-catenin, Wnt-3a, Cyclin D-1, & MMP-7) and Western blots (β-catenin, Cyclin D-1, & GFAP)	yes - periventricular regions	yes - treatment delayed hydrocephalus development and led to decreased expression of β-catenin, Cyclin D-1, & GFAP, as well as reduced reactive astrogliosis compared to untreated hydrocephalic rats	weak/moderate
Meng 2015	Meng et al., 2015	SD rat	adult	uncertain, but young adult	intraventricular injection of autologous blood or iron (III) chloride (FeCl3) into right ventricle	Deferoxamine	200 mg/kg/day	intraperitoneal injection	Prior efficacy in reducing brain damage in traumatic brain injury (Zhang et al., 2013), as well as intracerebral (Gu et al., 2009; Okauchi et al., 2010; Selim, 2009), intraventricular (Chen et al., 2010), & subarachnoid hemorrhage (Lee et al., 2010)	Iron chelator	3 hours	7 days	gross anatomy; quantitative		no	no	Likely because CSF Fe3+ level & brain tissue ferritin content were assessed, which suggest chelation by deferoxamine occurred	yes - spatial learning & memory and motor	yes - RT-PCR (Wnt-1 & Wnt-3a), Western blot (Wnt), ELISA (ferretin content), & ferrozine method (CSF Fe3+ levels)	yes - periventricular regions	yes - decreased incidence & severity of post-hemorrhagic chronic hydrocephalus, concentration of iron & ferritin, gene & protein expression of Wnt1 & Wnt3a, and improved performance on learning & memory task in treated group	moderate
Zhao 2014	Zhao et al., 2014	SD rat	adult	uncertain, but young adult	lateral fluid percussion & intraventricular injection of iron (FeCl3)	Deferoxamine	100 mg/kg	intramuscular injection	Prior efficacy in reducing brain damage in traumatic brain injury (Zhang et al., 2013), as well as intracerebral (Gu et al., 2009; Okauchi et al., 2010; Selim, 2009), intraventricular (Chen et al., 2010), & subarachnoid hemorrhage (Lee et al., 2010)	Iron chelator	2 or 14 hours	one injection monitored for ~12-24 hours post-injection	MRI; quantitative		no	yes	Possibly because brain tissue & CSF levels of hemoglobin were assessed, which contains iron that might bind to deferoxamine	no	yes - Western blots (HO-1, C5b-9, & C3a), ELISA (CSF hemoglobin), & tissue hemoglobin levels	yes - intraventricular & periventricular regions (including corpus callosum) and cerebral cortex	yes - decreased ventricular enlargement & upregulation of HO-1 in treated group, but they did not show improvements for C3a & C5b-9 levels nor hemorrhagic lesion volume	weak/moderate
Xu 2012	Xu et al., 2012	SD rat	adult	uncertain, but young adult	kaolin	Minocycline	45 mg/kg/day	intraperitoneal injection	Prior efficacy in decreasing brain damage following intracerebral hemorrhage in rats (Power et al., 2003; Tikka & Koistinaho, 2001) & it inhibits reactive glial activation following brain injury (Cai et al., 2010; Garwood et al., 2010; Ryu et al., 2004; Tikka et al., 2001)	Anti-inflammatory antibiotic	15 days	7 days	MRI; quantitative		yes	yes	Not certain, but intraperitoneal administration of minocycline can enter the brain across the blood-brain-barrier (Fagan et al., 2004)	qualitative observations of activity & general behavior & appearance	yes - qRT-PCR (GFAP & AIF-1) and Western blots (GFAP & Iba-1)	yes - ventricles/periventricular regions & parietal cortex	yes - mild reduction in venticulomegaly, as well as reduced mRNA & protein expression for reactive gliosis for both (GFAP & AIF-1/Iba-1) in treated vs. untreated hydrocephalic rats, but still signicantly worse than control rats	moderate
McAllister II 2010	McAllister II & Miller, 2010	H-Tx rat	juvenile	15 days postnatal	genetic	Minocycline	45 mg/kg/day	intraperitoneal injection	Prior efficacy in decreasing brain damage following intracerebral hemorrhage in rats (Power et al., 2003; Tikka & Koistinaho, 2001) & it inhibits reactive glial activation following brain injury (Cai et al., 2010; Garwood et al., 2010; Ryu et al., 2004; Tikka et al., 2001)	Anti-inflammatory antibiotic	same time	7 days	none		no	partial*	Not certain, but intraperitoneal administration of minocycline can enter the brain across the blood-brain-barrier (Fagan et al., 2004)	no	no	yes - occipital & parietal cortices	yes - decreased GFAP-immunoreactive astrocytes & Iba-1 immunoreactive microglia in treated vs. untreated rats & most treated rats had thicker cortices as well	weak
Kurt 2010	Kurt et al., 2010	New Zealand rabbit	adult	uncertain, but adult	kaolin	Infliximab	5 mg/kg	subcutaneous injection	Prior evidence that infliximab bind to TNF-α (Davis et al., 1994), which is a vital mediator of inflammatory reactivity (Tracey, 1994), and it has been used to treat ankylosing spondylitis (van der Heijde et al., 2005)	Monoclonal immunoglobulin G1/anti-inflammatory	1 day	one injection monitored for 14 days post-injection	none		no	yes	Possibly, because CSF & serum TNF-α levels were measured, and infliximab binds to TNF-α	no	yes - ELISA (TNF-α)	yes - lateral geniculate bodies, parietal optic radiations, & optic disc	yes - decreased cell apoptosis in the lateral geniculate body & optic radiations in treated group	weak
Cains 2009	Cains et al., 2009	H-Tx rat	prenatal	uncertain, but H-Tx rats usally show aqueductal obstruction by E17-E18	genetic	Folic acid, folinic acid, tetrahydrofolate (THF), or folinic acid/THF	2.25 or 4.5 mg/kg/day	subcutaneous injection	Prior evidence of folate deficiency in the brain being associated with developmental delay and/or chronic neurological conditions (Hansen & Blau, 2005; Moretti et al., 2005; Ramaekers et al., 2007), and bioavailable forms of folate might be able to cross the BBB and blood-CSF-barriers that can be used therapeutically (Spector & Johanson, 2006).	Folate metabolites	3 days prior to timed-pregnancy (~20 days prior to hydrocephalus onset)	~25 days	histology		no	no	Yes, because of direct measure of folate metabolites in CSF & serum, and through cell culture measures of metabolites	no	yes - Western & Dot blots (FDH & 5-mTHF) & in vitro assays (cell prolieration & folate uptake)	yes - ventricles & cortices (germinal matrix, intermediate zone, & cortical plate)	yes - maternal supplementation during gestation with folinic acid & THF reduces occurrence of hydrocephalus (whereas folic acid increased incidence) and improved brain development (cell proliferation, progenitor cell activity, & thicker cortex), where unaffected H-Tx rats normalized to control SD rat levels	moderate
Ahn 2015	Ahn et al., 2015	SD rat	neonate	4 days postnatal	blood injection lateral ventricles	Mesenchymal stems cells (MSCs)	100000 or 500000 cells	intracerebroventricular (IC) or intravenous (IV) transplantation	Prior efficacy from previous study transplanting MSCs to treat hydrocephlaus (Ahn et al., 2013)	Human stem cells	2 days	one injection monitored for 26 days post-injection	MRI; quantitative		yes	yes	Yes, because cells were injected directly into lateral ventricles 2 days post-IVH induction	yes - motor, gait skills, agility	yes - ELISAs (IL-1α, IL-1β, IL-6, & TNF-α) and BBB permeability (Evans blue staining)	yes - periventricular regions (corpus callosum & caudate nucleus)	yes - MSCs administered by IC & IV were equally neuroprotective against PHH by reducing progressive ventriculomegaly, improving rotarod performance, reducing cell death, reactive astrogliosis, & inflammatory cytokines, improving corpus callosal thickness & myelination after severe IVH regardless of mannitol co-infusion	moderate
Ahn 2013	Ahn et al., 2013	SD rat	neonate	4 days postnatal	blood injection lateral ventricles	Mesenchymal stems cells or fibroblasts	100000 cells	intracerebroventricular transplantation	Prior efficacy of MSCs in modulating immune system function, i.e., as an anti-inflammatory after stroke & neonatal hypoxic ischemic encephalopathy (Horie et al., 2011; Lin et al., 2011; van Velthoven et al., 2010)	Human stem cells/fibroblasts	2 days	one injection monitored for 26 days post-injection	MRI; quantitative		yes	yes	Yes, because cells were injected directly into lateral ventricles 2 days post-IVH induction	yes - motor, gait skills, agility	yes - ELISAs (IL-1α, IL-1β, IL-6, & TNF-α)	yes - periventricular regions (corpus callosum & caudate nucleus)	yes - MSCs, but not fibroblasts, administered by IC were neuroprotective against PHH by reducing progressive ventriculomegaly, improving geotaxis & rotarod performance, reducing cell death, reactive astrogliosis, & inflammatory cytokines, and improving corpus callosal thickness & myelination after severe IVH	moderate
Gao 2014	Gao et al., 2014	SD rat	adult	3 months	autologous or heparinized blood injection into right ventricle followed by thrombin injection	SCH79797 in Thrombin	0.15 nmol SCH79797 in 3U thrombin	intracerebroventricular injection	Prior studies implicating the importance of thrombin in brain damage after intracerebral hemorrhage (Hua et al., 2007; Keep et al., 2012), which may act via a receptor mediated manner, such as protease-activated receptors (PAR) (Coughlin, 2000; Xi et al., 2003), where PAR-1 is the main subtype, so they used a specific PAR-1 antagonist, SCH79797, to treat thrombin-induced hydrocephalus	PAR-1 antagonist (SCH79797) & serine protease coagulation protein (thrombin)	28 days	one injection monitored for 24 hours post-injection	MRI; quantitative		yes	yes	Yes, because thrombin & SCH79797 were injected directly into lateral ventricles 2 days post-IVH induction	no	yes - Western blots (HO-1 & albumin)	yes - periventricular regions (ependyma/ventricular wall)	yes - SCH79797 decreased ventriculomegaly, ependymal damage, & BBB disruption induced by intraventricular blood & thrombin injections	weak/moderate
Manaenko 2014	Manaenko et al., 2014	SD rat	neonate	7 days postnatal	clostridial collagenase induced germinal matrix hemorrhage leading to ventriculomegaly	SD208	20 or 60 mg/kg/day	intraperitoneal injection	Prior evidence indicating increased TGF-β1 following brain injury inducing hydrocephalus in premature babies & animal models (Douglas et al., 2009; Lipina et al., 2010), along with overexpression & injection of TGF-β1 in animal brain can lead to hydrocephalus (Galbreath et al., 1995; Tada et al., 1994)	TGF-β (TGFR-1) inhibitor	1 hour or 3 days	3 days	Histology; quantitative		no	yes	Possibly because although SD208 was injected intraperitoneally, it reduces the bioavailability of TGF-β n the brain (Uhl et al., 2004)	yes - cognitive function, learning & memory, motor, coordination, gait skills, agility	yes - Western blots (TGFR-1, TGF-β1, SMAD 2/3, vitronectin, & GFAP)	yes - ventricles & cortex	yes - high dose treatment attenuated brain tissue atrophy & subcortical area loss for both acute & delayed treatment; ventriculomegaly was reduced contralaterally during acute treatment & ipsilaterally for delayed treatment; acute treatment also reduced hemorrhagic increased levels of SMAD 2/3 phosphorylation, GFAP, & vitronectin, as well as improved performance cognitive & motor function tasks (…	weak/moderate
Yung 2011	Yung et al., 2011	mice	prenatal, neonate, & juvenile	E14.5 days & ~ 3 days postnatal	intraventricular injection of lysophosphatidic acid (LPA)	Ki16425	1.5 μL at 1 mM	intraventricular injection	Prior evidence linking fetal hydrocephalus to prenatal bleeding & blood derivatives (Persson et al., 2007; Shooman et al., 2009), wherein the lipid lysophosphatidic acid (LPA) & its receptors are molecules found in blood serum & plasma and the cerebral cortex that are essential for various processes during development (Aoki et al., 2002; Choi et al., 2010; Yanagida et al., 2009), so they tested a…	LPA1 & LPA3 receptor inhibitor	15 minutes before LPA injection	one injection monitored until ~1, 5, 10, 16, 28, or 35 days post-injection	Histology; quantitative		no	partial*	Yes, because LPA & LPA receptor inhibitor, Ki16425, were injected directly into lateral ventricles	no	yes - ELISA (RhoA & Rac1), PCR (Lpar1 exon 3), LPA extraction with liquid-chromatography-mass spectrometry measurement	yes - ventricles, periventricular regions (corpus callosum), cortex & subcortical regions (caudate & putamen)	yes - treated animals showed significant reduction in fetal hydrocephalus, interaural distance, fronto-occipital distance, mandib-rostral distance, & apical ventricular cell cluster protrusions than untreated mice	moderate/strong
Aquilina 2008	Aquilina et al., 2008	Wistar rat	neonate	7 or 8 days postnatal	blood injection lateral ventricles	Pirfenidone & losartan	300 mg/kg/day (pirfenidone) & 40 or 200 mg/kg/day (losartan)	oral gavage	Prior evidence indicating increased TGF-β1 associated with post-hemorrhagic hydrocephalus (Cherian et al., 2003; Crews et al., 2004; Whitelaw et al., 1999), along with both pirfenidone & losartan reducing TGF-β1 expression in animal models of disease including hydrocephalus (Cherion et al., 2004; Iyer et al., 1999)	TGF-β blocker (both); antifibrotic agent (pirfenidone) & AT1 receptor antagonist (losartan)	same time - 1 day	14 days	Histology; quantitative		no	yes	Not certain	yes - postural reflexes	no	yes - lateral ventricles	no - neither drug improved behavioral impairment nor reduced ventricular expansion	weak
Hatta 2006	Hatta et al., 2006	Jcl:ICR mice	adult	10-12 weeks	kaolin	Heavy water (D2O)	30% D2O in tap water	drinking water/oral	Prior evidence that kaolin injection leads to fibrotic, inflammatory scar that induces hydrocephalus (DeFeo et al., 1979; Kuchiwaki et al., 1994), where inflammatory cytokines may be activated, including TGF-β1 that can also lead to hydrocephalus (Kitazawa & Tada, 1994; Tada et al., 1994), & D20 reducing fibrosis by inhibiting proliferation of fibroblasts (Altermatt et al., 1988; Gross & Spindel,…	Anti-fibrotic agent	7 days before	14, 28, or 35 days	Histology; quantitative		no	yes	Possibly because D2O crosses the blood-brain-barrier (Lagua & Claudio, 1996)	yes - locomotive/motor activity	yes - hemoglobin concentration from inferior vena cava, protein assay (total blood serum protein), & ELISAs (serum concentrations of cytokines: TGF-β1, FGF2, PDGF-BB, & IL-6)	yes - lateral ventricles (cerebrum) ,3rd ventricle (diencephalon), cerebral aqueduct (midbrain), cisterna magna (hindbrain), & cervical spinal cord	yes - treated mice had significantly reduced ventricular volume, fibrotic tissue & flibroblasts, collagen deposits, & TGF-β1-positive cells in the cisterna magna; TGF-β1 staining was not found in the choroid plexus & meninges & serum level of TGF-β1 was also lower than untreated mice; however, serum levels of FGF2, PDGF-BB, & IL-6 did not differ between groups	moderate
Tada 2006	Tada et al., 2006	C57BL/6 mice	neonate	10 days postnatal	subcranial injection of hrTGF-β1 causing meningeal fibrosis	hrHGF	~2.14 or 4.29 μg/day	osmotic minipumps	Prior evidence showing injection of TGF-β1 in animal brain can lead to hydrocephalus (Tada et al., 1994), and HGF exhibiting therapeutic efficacy in fibrous diseases, like pulmonary fibrosis & liver cirrhosis (Dohi et al., 2000; Fujimoto et al., 2000; Matsuda et al., 1995)	Mitogen with anti-fibrotic properties	14 days (but unclear)	7 or 14 days	MRI; quantitative		yes	no	Yes, because minipumps were implanted intraventricularly for HGF administration	yes - spatial learning & memory and motor	no	yes - lateral ventricles, deep cervical lymph nodes, & meningeal tissue	yes - treated mice had decreased ventriculomegaly, normalized CSF flow, decreased meningeal collagen fibers, and improved spatial memory	weak/moderate
Lacombe 2004	Lacombe et al., 2004	TGF-β1 overexpressing C57BL/6 mice	adult	uncertain, possibly at birth/prenatal	genetic/TGF-β1 overexpressors	Ibuprofen & pioglitazone	~60 mg/kg/day (ibuprofen) & 18 mg/kg/day (pioglitazone)	oral - mixed into daily Purina chow	TGF-β1 overexpression in mice induces hydrocephalus due to inflammatory gliosis and fibrosis (Wyss-Coray et al., 1995), where ibuprofen decreases gliosis & both ibuprofen & pioglitazone reduce inflammation in Alzheimer's disease (Combs et al., 2000; Lim et al., 2000)	Anti-inflammatory drugs	uncertain but drugs administration started at 2 months age	2 months	Autoradiography; quantitative		no	no	Possibly because of the anti-inflammatory effects of both drugs in reducing glial activation suggesting the cross the blood-brain-barrier, as reported previously as well with Parkinson's disease treatment (Breidert et al., 2002)	no	yes - Western blots (GFAP & APP) and ELISAs (carboxyl-terminals of Aβ40 & Aβ42 and N-terminus of Aβ)	yes - lateral & 3rd ventricles, and hippocampus	no - although both ibuprofen & pioglitazone decreased glial activation, pioglitazone increased ventricular dilatation, and both had no effect of thioflavin-S-labeled deposits related to vascular alterations	moderate
^ Manuscript is in submission.
* Blinding was attempted in these studies, but obvious tissue damage and/or ventriculomegaly in the hydrocephalic groups compared to control groups made it difficult to blind completely.
# Blinding was also not possible in this study because the oral antioxidant combinations had to be blender mixed upon each oral gavage treatment for each animal.
Abbreviations: Aβ - amyloid beta; ABTS - 2,2’-azino-bis (3-ethylbenzthiazoline-6-sulfonic acid); AIF-1 - allograft inflammatory factor 1; AT1 - angiotensin II type 1; BBB - blood-brain-barrier; C57BL/6 - C57 black 6; CBF - cerebral blood flow; CGalT - ceramide galactosyltransferase; CNPase - 2’3’cyclic nucleotide 3’phosphodiesterase; CNS - central nervous system; CSF - cerebrospinal fluid; ELISA …
